# Supplementary material for: Quantitative assessment of angiogenesis and pericyte coverage in human cell-derived vascular sprouts
Source: Inflamm Regen. 2017 Jan 18;37:2. doi: 10.1186/s41232-016-0033-2 (PMC5725907; doi:10.1186/s41232-016-0033-2)
Supplement: Supplementary file 4 — ImageJ macro to create maximum intensity projections. ImageJ macro (ijm) format; open the file using ImageJ, e.g., by dragging onto the ImageJ main window. (IJM 1 kb) [file 41232_2016_33_MOESM4_ESM.ijm]

/*
 * Eglinger et al., Supplementary Note 1
 * (Save this file as Process_folder_Sprout_Morphology.ijm and open it in Fiji)
 * 
 * This macro creates maximum intensity projections (MIP) of
 * all files in a folder with a given suffix (e.g. ".lsm", ".czi" or ".lif")
 * 
 * Drag this file to the Fiji toolbar to open it,
 * or directly copy and paste the code into the Script Editor.
 * Then run by clicking the "Run" button in the script editor window.
 */

input = getDirectory("Input directory");
output = getDirectory("Output directory");

Dialog.create("File type");
Dialog.addString("File suffix: ", ".tif", 5);
Dialog.show();
suffix = Dialog.getString();

nProcessed = 0;
processFolder(input);
showStatus("Done: processed " + nProcessed + " images.");

function processFolder(input) {
	list = getFileList(input);
	for (i = 0; i < list.length; i++) {
		showProgress(i, list.length);
		if(endsWith(list[i], "/"))
			processFolder("" + input + list[i]);
		if(endsWith(list[i], suffix))
			processFile(input, output, list[i]);
	}
}

function processFile(input, output, file) {
	IJ.redirectErrorMessages();
	if (suffix == ".tif" || suffix == ".zip")
		open(input + file);
	else
		run("Bio-Formats Importer", "  open=[" + input + file + "] autoscale view=Hyperstack"); 
	run("Z Project...", "projection=[Max Intensity]");
	saveName = substring(file, 1, lastIndexOf(file, suffix));
	saveAs("Tiff", output + saveName + ".tif");
	run("Close All");
	nProcessed++;
}
