# Supplementary material for: Quantitative assessment of angiogenesis and pericyte coverage in human cell-derived vascular sprouts
Source: Inflamm Regen. 2017 Jan 18;37:2. doi: 10.1186/s41232-016-0033-2 (PMC5725907; doi:10.1186/s41232-016-0033-2)
Supplement: Supplementary file 5 — ImageJ macro to process image folders. ImageJ macro (ijm) format; open the file using ImageJ, e.g., by dragging onto the ImageJ main window. (IJM 1 kb) [file 41232_2016_33_MOESM5_ESM.ijm]

/*
 * Eglinger et al., Supplementary Note 2
 * (Save this file as Process_folder_Sprout_Morphology.ijm and open it in Fiji)
 * 
 * This macro creates maximum intensity projections (MIP) of
 * all files in a folder with a given suffix (e.g. ".lsm", ".czi" or ".lif")
 * 
 * Drag this file to the Fiji toolbar to open it,
 * or directly copy and paste the code into the Script Editor.
 * Replace the command run("Sprout Morphology", ...) by a line recorded
 * with your own parameters, then run by clicking the "Run" button
 * in the script editor window.
 */

input = getDirectory("Input directory");
output = getDirectory("Output directory");

Dialog.create("File type");
Dialog.addString("File suffix: ", ".tif", 5);
Dialog.show();
suffix = Dialog.getString();

processFolder(input);

function processFolder(input) {
	list = getFileList(input);
	for (i = 0; i < list.length; i++) {
		if(endsWith(list[i], "/"))
			processFolder("" + input + list[i]);
		if(endsWith(list[i], suffix))
			processFile(input, output, list[i]);
	}
}

function processFile(input, output, file) {
	open(input + file);
	run("Make Composite", "display=Composite");
	// replace the following command by the command recorded
	// when running 'Analyze > Sprout Morphology' with your own images
	run("Sprout Morphology", "beads=[Channel 2] sprouts=[Channel 1] nuclei=[Channel 2] bead_threshold=Percentile blur_radius_for_bead=2 minimum_bead_radius=70 dilate_beads=1.10 sprout_threshold=Li blur_radius_for_sprout=4 minimal_plexus_area=20000 minimal_sprout_area=200 nucleus_threshold=Yen blur_radius_for_nucleus=2 tolerance=10 minimal_nucleus_area=40 number_of_beads average_sprout_length number_of_sprouts average_sprout_width cell_density");
	saveAs("ZIP", output + file);
	run("Close All");
}
